# Supplementary material for: Nucleotide resolution profiling of m3C RNA modification by HAC-seq
Source: Nucleic Acids Res. 2020 Dec 11;49(5):e27. doi: 10.1093/nar/gkaa1186 (PMC7969016; doi:10.1093/nar/gkaa1186)
Supplement: gkaa1186_Supplemental_Files [file gkaa1186_supplemental_files.zip]

Archive with 2 entries (2 files):
- JC revision NAR 101120 supplementary information.docx
- Suppment table 1.xlsx
