# Supplementary material for: Nucleotide resolution profiling of m3C RNA modification by HAC-seq
Source: Nucleic Acids Res. 2020 Dec 11;49(5):e27. doi: 10.1093/nar/gkaa1186 (PMC7969016; doi:10.1093/nar/gkaa1186)
Supplement: gkaa1186_Supplemental_Files [file gkaa1186_supplemental_files.zip › Suppment table 1.xlsx]

## Sheet: Sheet1
		Cleavage Ratio
loc	corresponding gtRNAdb legacy names	faivalue.CTRL_1	faivalue.CTRL_2	faivalue.HAC_1	faivalue.HAC_2	faivalue.DM_HAC_1	faivalue.DM_HAC_2
tRA-ArgCCT1:32	chr7.tRNA5-ArgCCT	0.0115783	0.0146245	0.824297	0.814688	0.0424365	0.0472908
tRA-ArgCCT2:32	chr16.tRNA13-ArgCCT	0.0584046	0.0607375	0.94889	0.95785	0.169492	0.14152
tRA-ArgCCT3:32	chr16.tRNA3-ArgCCT	0.00925015	0.0100767	0.825023	0.804606	0.0397389	0.0412589
tRA-ArgCCT4:32	chr17.tRNA16-ArgCCT	0.00753678	0.00933815	0.882953	0.871767	0.0498173	0.0508052
tRA-ArgCCT5:32	chr17.tRNA19-ArgCCT	0.00885201	0.00926748	0.879661	0.873934	0.0567028	0.047818
tRA-ArgTCT4:32	chr17.tRNA3-ArgTCT	0.0230769	0.0235972	0.564969	0.521849	0.125773	0.117691
tRA-ArgTCT5:32	chr9.tRNA5-ArgTCT,chr11.tRNA3-ArgTCT	0.0283193	0.0303817	0.5832	0.549437	0.150548	0.144928
tRA-LeuCAG1:47d	chr16.tRNA18-LeuCAG,chr16.tRNA27-LeuCAG	0.0244444	0.0195104	0.744842	0.760048	0.0394066	0.0208601
tRA-LeuCAG2:47d	chr1.tRNA65-LeuCAG,chr1.tRNA37-LeuCAG,chr1.tRNA35-LeuCAG,chr1.tRNA33-LeuCAG,chr6.tRNA7-LeuCAG,chr1.tRNA39-LeuCAG,chr1.tRNA41-LeuCAG	0.024788	0.028492	0.797059	0.800955	0.047025	0.0257511
tRA-MetCAT5:20	chr16.tRNA22-MetCAT	0.112245	0.0689655	0.527273	0.68	0.2	0.109375
tRA-MetCAT7:20	chr6.tRNA21-MetCAT	0.28125	0.382353	0.75	0.771429	0.413793	0.307692
tRA-SerAGA1:32	chr6.tRNA52-SerAGA	0.0327869	0.0373134	0.5	0.5	0.608108	0.48
tRA-SerAGA2:32	chr6.tRNA151-SerAGA	0.0833333	0.0943396	0.346939	0.452381	0.636364	0.654135
tRA-SerAGA3:47d	chr6.tRNA5-SerAGA,chr6.tRNA46-SerAGA,chr8.tRNA9-SerAGA,chr17.tRNA33-SerAGA,chr6.tRNA49-SerAGA,chr6.tRNA48-SerAGA	0.00894759	0.00948454	0.791878	0.770732	0.0453333	0.0287719
tRA-SerAGA4:47d	chr6.tRNA149-SerAGA	0.02079	0.0257913	0.689362	0.719149	0.122399	0.102543
tRA-SerCGA1:32	chr12.tRNA2-SerCGA	0.192982	0.13	0.856	0.843537	0.842857	0.868421
tRA-SerCGA2:32	chr6.tRNA141-SerCGA	0.153846	0.0973451	0.419355	0.35	0.589041	0.723684
tRA-SerCGA4:47d	chr17.tRNA40-SerCGA	0.0490694	0.0554245	0.90625	0.886525	0.201268	0.254318
tRA-SerGCT1:32	chr6.tRNA180-SerGCT	0.104572	0.122206	0.607199	0.615504	0.306973	0.206233
tRA-SerGCT1:47d	chr6.tRNA180-SerGCT	0.00600736	0.00649192	0.670608	0.614068	0.0190783	0.0203826
tRA-SerGCT2:32	chr6.tRNA63-SerGCT	0.0387441	0.0288845	0.589011	0.523207	0.273537	0.166318
tRA-SerGCT2:47d	chr6.tRNA63-SerGCT	0.0149545	0.012046	0.595588	0.587902	0.0760465	0.088943
tRA-SerGCT3:32	chr6.tRNA45-SerGCT	0.0450118	0.047578	0.625	0.567398	0.26041	0.170887
tRA-SerGCT3:47d	chr6.tRNA45-SerGCT	0.0103118	0.0126967	0.678121	0.647519	0.031533	0.0274856
tRA-SerGCT4:32	chr6.tRNA32-SerGCT	0.0542237	0.0462773	0.590604	0.606965	0.260504	0.182796
tRA-SerGCT4:47d	chr6.tRNA32-SerGCT	0.0086627	0.00998565	0.703956	0.64913	0.0298496	0.0300755
tRA-SerGCT5:32	chr11.tRNA6-SerGCT	0.0262261	0.0271544	0.853968	0.83776	0.111988	0.0958355
tRA-SerGCT6:32	chr15.tRNA10-SerGCT,chr17.tRNA6-SerGCT,chr6.tRNA127-SerGCT	0.0896337	0.0884251	0.619125	0.628571	0.289129	0.2069
tRA-SerGCT6:47d	chr15.tRNA10-SerGCT,chr17.tRNA6-SerGCT,chr6.tRNA127-SerGCT	0.00633947	0.00641957	0.684331	0.623578	0.0191571	0.0200577
tRA-SerTGA3:32	chr6.tRNA53-SerTGA	0.148148	0.179641	0.805556	0.791304	0.796117	0.78979
tRA-SerTGA4:32	chr6.tRNA152-SerTGA	0.169014	0.0884354	0.814159	0.746032	0.793103	0.761733
tRA-SerTGA1:47d	chr6.tRNA177-SerTGA	0.00774562	0.0090981	0.755869	0.728814	0.0295583	0.0307239
tRA-SerTGA2:47d	chr10.tRNA2-SerTGA	0.00813835	0.0157255	0.912429	0.902597	0.106931	0.124592
tRA-ThrAGT1:32	chr6.tRNA35-ThrAGT	0.217172	0.320513	0.977839	0.992288	0.34375	0.306264
tRA-ThrAGT2:32	chr6.tRNA172-ThrAGT,chr6.tRNA139-ThrAGT	0.281818	0.329897	0.9925	0.990315	0.254054	0.30491
tRA-ThrAGT3:32	chr17.tRNA39-ThrAGT	0.231343	0.245283	0.991285	0.98927	0.264865	0.238938
tRA-ThrAGT4:32	chr6.tRNA71-ThrAGT	0.280488	0.331104	0.988914	0.983945	0.307292	0.318066
tRA-ThrAGT5:32	chr17.tRNA7-ThrAGT,chr17.tRNA34-ThrAGT,chr19.tRNA4-ThrAGT	0.279851	0.241935	0.984816	0.984095	0.243902	0.274854
tRA-ThrAGT6:32	chr6.tRNA61-ThrAGT	0.246667	0.228972	0.990854	0.983498	0.22963	0.242291
tRA-ThrCGT1:32	chr16.tRNA16-ThrCGT	0.255343	0.240461	0.981701	0.975764	0.391534	0.275124
tRA-ThrCGT3:32	chr6.tRNA125-ThrCGT	0.238532	0.260401	0.99108	0.989627	0.226545	0.255411
tRA-ThrCGT4:32	chr6.tRNA129-ThrCGT	0.1841	0.186916	0.975684	0.984526	0.141509	0.193717
tRA-ThrCGT5:32	chr17.tRNA12-ThrCGT	0.260904	0.291349	0.989669	0.985316	0.408745	0.357143
tRA-ThrTGT1:32	chr14.tRNA4-ThrTGT	0.177695	0.168057	0.545455	0.541756	0.102041	0.0973451
tRA-ThrTGT2:32	chr14.tRNA21-ThrTGT	0.381933	0.384902	0.979094	0.960177	0.331288	0.326271
tRA-ThrTGT5:32	chr1.tRNA53-ThrTGT	0.261721	0.22865	0.828221	0.85	0.12987	0.139568
tRA-ThrTGT6:32	chr6.tRNA131-ThrTGT	0.207207	0.175373	0.980711	0.989109	0.188889	0.223932
mt-ThrTGT:32	None	0.140046	0.143261	0.962064	0.951676	0.215266	0.174788
mt-SerTGA:32	None	0.00117233	0.00127877	0.311111	0.380952	0.0446872	0.0353916
